# Supplementary material for: Comparative Analysis of Symbiotic Bacterial Diversity and Sublethal Effects of Nitenpyram Against Two Different Cotton Aphids
Source: Biology (Basel). 2025 Nov 26;14(12):1684. doi: 10.3390/biology14121684 (PMC12730078; doi:10.3390/biology14121684)
Supplement: Supplementary file 1 [file biology-14-01684-s001.zip]

Archive with 1 entries (1 files):
- biology-3993692-supplementary.pdf
